# Supplementary material for: Extracellular phosphorylation of a receptor tyrosine kinase controls synaptic localization of NMDA receptors and regulates pathological pain
Source: PLoS Biol. 2017 Jul 18;15(7):e2002457. doi: 10.1371/journal.pbio.2002457 (PMC5515392; doi:10.1371/journal.pbio.2002457)
Supplement: S1 Data — (XLSX) [file pbio.2002457.s011.xlsx]

## Sheet: 2B
	DMSO_Fc	DMSO_eB2	k252b_Fc	k252b_eB2
Exp1	0.19	1.1	0.46	1.04
Exp2	0.73	0.9	0.05	0.64
Exp3	0.1	1	0.12	1.77
Exp4	0.33	0.1	0.9	1.03
Exp5	0	0	0.87	0.55
Exp6	0.05	1
Exp7	0.35	1

## Sheet: 2D
	Fc	eB2Fc	eB2Fc+K252b
	3.17209	19.1911	5.41898
	5.36611	17.0764	3.8065
	1.34814	11.2345	6.76712
	2.00899	6.52921	7.98308
	0.528681	11.8689	8.80254
	0.211472	10.8908	3.78007
	2.4055	20.8829	7.4544
	1.26883	10.9966	5.52472
	1.85038	13.5871	6.76712
	0.422945	26.9099	24.8216
	1.2424	13.1906	4.28231
	1.77108	21.0415	3.22495
	0	23.9492	32.2495
	0	22.9447	17.3672
	4.20301	2.06186	1.21597
	0.449379	4.46735	2.11472
	1.05736	5.31324	8.82897
	2.4055	5.15464	8.16812
	4.811	6.60851	10.7058
	5.0489	6.79355	4.49379
	4.22945	8.4589	3.6479
	2.37906	5.18107	4.33518
	4.54666	12.3447	7.32223
	5.73619	10.0978	7.26936

## Sheet: 2F
	Fc	eB2Fc	eB2Fc+Vanadate
	7.19006	8.72323	13.4285
	6.23843	12.3711	11.7103
	6.212	6.87285	6.92572
	3.85937	4.54666	7.95665
	2.29976	6.31774	11.2609
	4.94317	6.18557	5.89479
	2.03542	4.30875	6.31774
	1.1631	6.2913	6.50278
	1.87682	3.99154	2.69627
	6.95216	7.4544	10.9966
	1.0838	7.5337	5.52472
	1.90325	4.54666	7.05789
	6.55564	15.3053	8.64393
	4.17658	12.3447	7.58657
	3.70077	4.75813	8.96114
	7.63944	9.62199	20.9093
	6.2913	4.59952	14.1951
	10.2564	7.2165	24.3193
	5.52472	6.89929	15.9397
	3.35712	17.4465	8.22099
	3.7272	7.82448	20.0899
	4.86386	6.74068	13.0584
	8.08882	18.451	18.9003
	6.15913	3.27782	19.6141
	11.4988	3.14565	13.2963
	6.55564	3.35712	11.7896
	9.67486	2.69627	33.7298
	8.03595	7.50727	11.4724
	3.59503	15.7547	21.861
	4.09728	2.98705	5.63045
	1.26883	5.23394	9.27835
	2.69627	1.98255	10.3357
	1.37457	4.57309	14.2744
	4.86386	3.14565	5.94766
	0.687285	4.49379	2.24689
	0.740153	11.8953	2.37906
	1.48031	2.72271	5.55115
	2.43193	4.09728	3.99154
	3.62146	4.12371	1.50674
	5.47185	4.91673	9.14618
	5.20751	10.2035	4.75813
	4.65239	4.01797	4.75813
	4.04441	4.99604	4.62596
		4.28231	2.06186

## Sheet: 2H
		PY99 Mean brightness
	WT_Fc									WT_eB2									504F_Fc									504F_eB2
	Image	Area	Mean	StdDev	Min	Max	MinThr	MaxThr		Image	Area	Mean	StdDev	Min	Max	MinThr	MaxThr		Image	Area	Mean	StdDev	Min	Max	MinThr	MaxThr		Image	Area	Mean	StdDev	Min	Max	MinThr	MaxThr
Exp1	1	127.961	53.161	23.542	10	139	1	255		1	271.601	63.105	30.431	13	208	1	255		1	174.679	52.591	24.278	13	162	1	255		1	259.626	48.342	26.702	6	181	1	255
	2	550.095	50.599	22.114	11	174	1	255		2	757.074	56.04	25.52	11	178	1	255		2	202.765	28.979	13.05	6	103	1	255		2	397.592	39.085	19.698	7	145	1	255
	3	354.006	52.469	24.709	11	232	1	255		3	543.556	49.426	25.071	9	186	1	255		3	412.994	38.241	16.892	6	164	1	255		3	432.434	76.564	42.089	13	245	1	255
	4	325.054	48.232	24.834	12	191	1	255		4	211.214	90.281	52.898	9	233	1	255		4	336.241	44.74	21.441	8	131	1	255		4	358.005	68.356	35.625	14	210	1	255
	5	572.094	54.645	27.471	9	200	1	255		5	465.384	63.995	35.556	8	205	1	255		5	433.616	49.152	27.643	11	180	1	255		5	311.897	41.365	18.421	8	156	1	255
	7	349.673	80.257	36.733	20	215	1	255		7	413.802	47.693	27.246	7	233	1	255		7	593.858	47.313	28.756	7	161	1	255		7	236.188	47.529	20.889	9	161	1	255
	10	129.754	79.583	36.007	14	227	1	255		10	274.831	81.446	40.732	15	214	1	255		10	247.513	70.937	36.211	11	184	1	255		11	567.466	61.681	38.418	6	235	1	255
Exp2	1	215.081	87.554	36.411	16	237	1	255		1	300.688	63.471	29.075	9	189	1	255		1	633.755	58.268	27.734	7	157	1	255		1	597.888	61.23	27.345	13	247	1	255
	2	421.973	73.341	25.054	16	177	1	255		2	343.649	71.19	40.958	10	221	1	255		2	500.644	38.231	20.427	8	219	1	255		2	858.007	59.461	26.692	8	183	1	255
	3	229.96	40.889	18.103	11	123	1	255		3	383.095	61.813	24.183	10	164	1	255		3	586.668	43.693	24.665	9	245	1	255		4	383.747	72.315	31.06	13	175	1	255
	4	194.789	44.482	15.158	16	138	1	255		4	196.491	65.973	31.333	12	171	1	255		4	187.931	53.843	27.44	10	200	1	255		5	749.995	56.538	27.137	9	193	1	255
	5	468.249	59.125	25.233	14	135	1	255		5	309.869	62.736	30.958	9	189	1	255		5	2005.74	46.668	21.9	8	160	1	255		6	397.727	57.767	33.005	10	206	1	255
	6	518.379	53.194	23.646	13	173	1	255		6	644.004	76.122	30.899	13	230	1	255		6	376.32	58.016	27.778	12	171	1	255		7	673.202	64.312	27.534	10	180	1	255
	8	390.97	48.254	23.17	11	166	1	255		7	165.53	120.526	45.639	15	234	1	255		7	400.85	68.129	31.759	13	159	1	255		8	729.914	58.97	33.332	11	201	1	255
	9	466.355	54.065	24.437	10	150	1	255		9	551.613	64.893	29.404	17	203	1	255		8	437.396	96.128	45.661	11	227	1	255		9	182.048	41.488	22.96	8	134	1	255
	11	263.407	56.977	24.468	13	215	1	255		10	409.63	68.445	28.814	11	215	1	255		9	347.745	64.005	31.026	10	198	1	255		10	501.363	53.957	20.594	9	163	1	255
Exp3	1	459.016	31.283	13.393	6	99	1	255		1	179.825	59.741	37.236	4	171	1	255		1	271.773	24.121	9.935	4	110	1	255		1	576.804	29.744	15.522	4	118	1	255
	3	579.4	24.115	11.156	3	115	1	255		3	299.87	38.021	24.383	6	152	1	255		3	402.623	57.199	25.829	8	129	1	255		3	291.994	24.2	11.856	4	180	1	255
	6	235.192	35.913	17.724	6	122	1	255		6	334.852	39.574	29.068	5	163	1	255		6	365.415	23.701	9.685	5	107	1	255		6	601.688	27.245	12.592	4	129	1	255
	9	251.771	21.389	10.56	3	76	1	255		9	335.325	41.479	24.517	4	142	1	255		9	180.025	22.857	8.413	6	85	1	255		9	155.998	26.142	14.51	4	124	1	255
			52.4763									64.2985									49.3406									50.8146
											Descriptives
												N	Mean	Std. Deviation	Std. Error	Lower	Upper	Minimum	Maximum
											WT-Fc	20	52.4763	17.7361	3.96591	44.1756	60.7771	21.389	87.554
											WT-eB2	20	64.2985	18.859	4.217	55.4722	73.1248	38.021	120.526
											F-Fc	20	49.3406	18.0517	4.03649	40.8921	57.7891	22.857	96.128
											F-eB2	20	50.8146	15.7636	3.52484	43.437	58.1921	24.2	76.564
											Total	80	54.2325	18.297	2.04566	50.1607	58.3043	21.389	120.526
											ANOVA
												Sum of Sqrs	df	Mean Square	F	Sig.
											Between Groups	2800.43	3	933.477	3.00012	0.0357311
											Within Groups	23647.1	76	311.147
											Total	26447.6	79
											LSD
													Mean Diff. (I-J)	Std. Error	Lower	Upper	Sig.
											WT-Fc	WT-eB2	-11.82215*	5.57805	-22.9318	-0.712499	0.0373218	*
											WT-Fc	F-Fc	3.13575	5.57805	-7.9739	14.2454	0.575662
											WT-Fc	F-eB2	1.6618	5.57805	-9.44785	12.7715	0.766579
											WT-eB2	F-Fc	14.95790*	5.57805	3.84825	26.0676	0.00898435	**
											WT-eB2	F-eB2	13.48395*	5.57805	2.3743	24.5936	0.0180323	*
											F-Fc	F-eB2	-1.47395	5.57805	-12.5836	9.6357	0.792309

## Sheet: 2K
	E-	EA	- A
Exp1	0.617	1	0		Descriptives
Exp2	0.173	1	0.586			N	Mean	Std. Deviation	Std. Error	Lower	Upper	Minimum	Maximum
Exp3	0.075	1	0.454		E-	4	0.2185	0.274077	0.137039	-0.217618	0.654618	0.009	0.617
Exp4	0.009	1	0.026		EA	4	1	0	0	1	1	1	1
					-A	4	0.2665	0.297825	0.148912	-0.207406	0.740406	0	0.586
					Total	12	0.495	0.429187	0.123895	0.222308	0.767692	0	1
					ANOVA
						Sum of Sqrs	df	Mean Square	F	Sig.
					Between Groups	1.53476	2	0.767379	14.053	0.00170448
					Within Groups	0.491454	9	0.054606
					Total	2.02621	11
					LSD
							Mean Diff. (I-J)	Std. Error	Lower	Upper	Sig.
					E-	EA	-.78150*	0.165236	-1.15529	-0.40771	0.00107451	***
						-A	-0.048	0.165236	-0.42179	0.32579	0.778021
					EA	-A	.73350*	0.165236	0.35971	1.10729	0.00162561	***

## Sheet: 3B
	DMSO_Fc	DMSO_eB2	k252b_Fc	k252b_eB2
Exp1	14.9005	130.296	15.0283	34.065		Descriptives
Exp2	23.1011	72.8445	13.3341	23.0381			N	Mean	Std. Deviation	Std. Error	Lower	Upper	Minimum	Maximum
Exp3	28.3265	161.299	24.8395	38.9664		C-Fc	5	18.2989	9.75997	4.36479	6.18027	30.4175	3.08248	28.3265
Exp4	22.0839	67.7578	5.5735	52.2394		C-eB2	5	100	43.2696	19.3507	46.2737	153.726	67.7578	161.299
Exp5	3.08248	67.803	24.4317	27.5908		k252b-Fc	5	16.6414	8.12305	3.63274	6.55532	26.7275	5.5735	24.8395
						k252b-eB2	5	35.18	11.3095	5.05778	21.1373	49.2226	23.0381	52.2394
						Total	20	42.5301	40.857	9.1359	23.4084	61.6517	3.08248	161.299
						ANOVA
							Sum of Sqrs	df	Mean Square	F	Sig.
						Between Groups	23071	3	7690.32	14.2321	8.85735e-05
						Within Groups	8645.61	16	540.351
						Total	31716.6	19
						LSD
								Mean Diff. (I-J)	Std. Error	Lower	Upper	Sig.
						C-Fc	C-eB2	-81.70113*	14.7017	-112.867	-50.5349	4.33302e-05	****
						C-Fc	k252b-Fc	1.65746	14.7017	-29.5088	32.8237	0.91164
						C-Fc	k252b-eB2	-16.8811	14.7017	-48.0473	14.2852	0.267748
						C-eB2	k252b-Fc	83.35858*	14.7017	52.1924	114.525	3.48126e-05	****
						C-eB2	k252b-eB2	64.82005*	14.7017	33.6538	95.9863	0.00043895	****
						k252b-Fc	k252b-eB2	-18.5385	14.7017	-49.7048	12.6277	0.225394

## Sheet: 3C
		DMSO_Fc	DMSO_eB2	k252b_Fc	k252b_eB2
*	Exp1	8.40776	104.136	6.53155	10.5932		Descriptives
	Exp2	23.5339	62.9852	0.287031	22.3114			N	Mean	Std. Deviation	Std. Error	Lower	Upper	Minimum	Maximum
	Exp3	10.9481	132.878	26.3872	60.869		C-Fc	3	14.2966	8.09997	4.67652	-5.82484	34.418	8.40776	23.5339
							C-eB2	3	100	35.1297	20.2822	12.7329	187.267	62.9852	132.878
							k252b-Fc	3	11.0686	13.6287	7.86856	-22.7871	44.9243	0.287031	26.3872
							k252b-eB2	3	31.2579	26.3048	15.1871	-34.087	96.6027	10.5932	60.869
							Total	12	39.1558	42.4998	12.2686	12.1527	66.1589	0.287031	132.878
							ANOVA
								Sum of Sqrs	df	Mean Square	F	Sig.
							Between Groups	15513.8	3	5171.27	9.49991	0.0051563
							Within Groups	4354.79	8	544.349
							Total	19868.6	11
							LSD
									Mean Diff. (I-J)	Std. Error	Lower	Upper	Sig.
							C-Fc	C-eB2	-85.70341*	19.0499	-129.633	-41.7742	0.00200504	**
							C-Fc	k252b-Fc	3.22801	19.0499	-40.7012	47.1572	0.869649
							C-Fc	k252b-eB2	-16.9613	19.0499	-60.8904	26.9679	0.399257
							C-eB2	k252b-Fc	88.93142*	19.0499	45.0022	132.861	0.00160598	**
							C-eB2	k252b-eB2	68.74214*	19.0499	24.813	112.671	0.00689639	**
							k252b-Fc	k252b-eB2	-20.1893	19.0499	-64.1185	23.7399	0.320178

## Sheet: 3E
	DMSO_Fc	DMSO_eB2	k252b_Fc	k252b_eB2
Exp1	0	100	0	34.2		Descriptives
Exp2	1.1	132.9	1	43.7			N	Mean	Std. Deviation	Std. Error	Lower	Upper	Minimum	Maximum
Exp3	6.4	67.1	0	84.9		C-Fc	5	1.9	2.65141	1.18575	-1.39217	5.19217	0	6.4
Exp4	2	100	2.4	45.1		C-eB2	5	100	23.2638	10.4039	71.1142	128.886	67.1	132.9
Exp5	0	100	0	17.3		k252b-Fc	5	0.68	1.05451	0.471593	-0.629352	1.98935	0	2.4
						k252b-eB2	5	45.04	24.8879	11.1302	14.1376	75.9424	17.3	84.9
						Total	20	36.905	44.4847	9.94707	16.0855	57.7245	0	132.9
						ANOVA
							Sum of Sqrs	df	Mean Square	F	Sig.
						Between Groups	32923.8	3	10974.6	37.56	1.79879e-07
						Within Groups	4675.02	16	292.189
						Total	37598.8	19
						LSD
								Mean Diff. (I-J)	Std. Error	Lower	Upper	Sig.
						C-Fc	C-eB2	-98.10000*	10.8109	-121.018	-75.1819	1.04273e-07	****
						C-Fc	k252b-Fc	1.22	10.8109	-21.6981	24.1381	0.911554
						C-Fc	k252b-eB2	-43.14000*	10.8109	-66.0581	-20.2219	0.00105303	***
						C-eB2	k252b-Fc	99.32000*	10.8109	76.4019	122.238	8.81782e-08	****
						C-eB2	k252b-eB2	54.96000*	10.8109	32.0419	77.8781	0.000110571	****
						k252b-Fc	k252b-eB2	-44.36000*	10.8109	-67.2781	-21.4419	0.000830843	***

## Sheet: 3F
	DMSO_Fc	DMSO_eB2	k252b_Fc	k252b_eB2
Exp1	35.8	100	22.4	76.3		Descriptives
Exp2	44.4	125.8	44.2	50.3			N	Mean	Std. Deviation	Std. Error	Lower	Upper	Minimum	Maximum
Exp3	34.3	74.2	41.1	64.3		C-Fc	5	36.76	9.48488	4.24177	24.983	48.537	22.7	46.6
Exp4	46.6	100	41	68.6		C-eB2	5	100	18.2434	8.15868	77.3479	122.652	74.2	125.8
Exp5	22.7	100	44.4	76		k252b-Fc	5	38.62	9.21206	4.11976	27.1817	50.0583	22.4	44.4
						k252b-eB2	5	67.1	10.6792	4.77588	53.84	80.36	50.3	76.3
						Total	20	60.62	28.7614	6.43124	47.1593	74.0807	22.4	125.8
						ANOVA
							Sum of Sqrs	df	Mean Square	F	Sig.
						Between Groups	13230.4	3	4410.12	28.3751	1.21535e-06
						Within Groups	2486.76	16	155.423
						Total	15717.1	19
						LSD
								Mean Diff. (I-J)	Std. Error	Lower	Upper	Sig.
						C-Fc	C-eB2	-63.24000*	7.88473	-79.9549	-46.5251	5.3637e-07	****
						C-Fc	k252b-Fc	-1.86	7.88473	-18.5749	14.8549	0.816504
						C-Fc	k252b-eB2	-30.34000*	7.88473	-47.0549	-13.6251	0.00142148	***
						C-eB2	k252b-Fc	61.38000*	7.88473	44.6651	78.0949	7.88649e-07	****
						C-eB2	k252b-eB2	32.90000*	7.88473	16.1851	49.6149	0.000718489	****
						k252b-Fc	k252b-eB2	-28.48000*	7.88473	-45.1949	-11.7651	0.00233894	***

## Sheet: 4D
		Control	fB2 WT	fB2 Y504E	fB2 Y504F
	Exp1	0.109226	1	3.74658	0.520595		Descriptives
	Exp2	0.0229377	1	3.1057	0.410826			N	Mean	Std. Deviation	Std. Error	Lower	Upper	Minimum	Maximum
	Exp3	0.0115543	1	2.36746	0.49709		Control	4	0.0542908	0.0454394	0.0227197	-0.0180134	0.126595	0.0115543	0.109226
*	Exp4	0.0734451	1	2.23069	0.379282		WT	4	1	0	0	1	1	1	1
							504E	4	2.86261	0.703559	0.35178	1.74309	3.98213	2.23069	3.74658
							504F	4	0.451949	0.0676303	0.0338152	0.344334	0.559564	0.379282	0.520595
							Total	16	1.09221	1.15542	0.288855	0.476531	1.70789	0.0115543	3.74658
							ANOVA
								Sum of Sqrs	df	Mean Square	F	Sig.
							Between Groups	18.5201	3	6.17336	49.226	5.10985e-07
							Within Groups	1.5049	12	0.125409
							Total	20.025	15
							LSD
									Mean Diff. (I-J)	Std. Error	Lower	Upper	Sig.
							Control	WT	-.94571*	0.250408	-1.4913	-0.400117	0.00263953	***
							Control	504E	-2.80832*	0.250408	-3.35391	-2.26272	1.02387e-07	****
							Control	504F	-0.397658	0.250408	-0.94325	0.147935	0.138263
							WT	504E	-1.86261*	0.250408	-2.4082	-1.31701	7.8583e-06	****
							WT	504F	.54805*	0.250408	0.00245893	1.09364	0.0491281	*
							504E	504F	2.41066*	0.250408	1.86507	2.95625	5.39234e-07	****

[truncated: 28 more sheets: 4F, 4H, 4K, 5C, 5I, 5J, 5K, 6E, 6F, 7B, 7F, 7G, 7I, 7K, 7J, S2D, S2G, S3A, S3C, S3D …]
